# Supplementary material for: The digestive tract as an essential organ for water acquisition in marine teleosts: lessons from euryhaline eels
Source: Zoological Lett. 2021 Jun 21;7:10. doi: 10.1186/s40851-021-00175-x (PMC8215749; doi:10.1186/s40851-021-00175-x)
Supplement: Supplementary file 1 — Additional file 1: Supplementary Table 1. Primer sequences for quantitative real time PCR [file 40851_2021_175_MOESM1_ESM.xlsx]

## Sheet: Table 1
		Supplementary Table 1. Primer sequences for quantitative real time PCR.
		Genbank accession number/ Genome scaffold number	Gene names	Oligo sequences (5' to 3')
				Forward	Reverse
		lcl|g214.t1	aqp1	GTCATTGCCACAACGGATAAA	TGAAGCTGATGGCTGTTAGG
		AB378501	aqp3	TGGTTCTTCGTGCCCATTT	CGTCTTCTGTCGTTTCCATCTT
		KU976438	atp1a1c1	CTGTATGATGAAGCCCGAAGAT	AATGTGTGATGCAGGCAGTA
		KU976440	atp1a1c3	CCCTATTCACTCCTCATCTTCATT	GCACTAGTAGTACGTCTCTCTCT
		KU976442	atp1a3	CCTCATCTTTGTGTACGATGAGATA	GATGGTGTGAAGCAGAAGAAATG
		AB787288	atp6v1a	GACGAGAGGCATAGCTGTATTT	GTTGGTACGAAACAGAGGACA
		AF179250	atp6v1b1	AGGTCCCTATGACAACAGGACA	CCGAATTCCCAGAATGCTTCA
		AF099743	atp6v1b2	GTGTTTGAGACCCTGGACATAG	GAAGGCGTGACAGACGAAA
		lcl|g3437.t1	ca2a	GGACCTGACACATGGGTTAAA	CAGTTGGAGAGGTTTCAGAGAAG
		lcl|g17409.t1	ca2b	GACGATGACAGCTCAAGTCT	CAGCTCTGCAGCGTACTT
		lcl|japonica-scaffold4080	ca4	GAGTTGCAGTCCTCGGATTT	CGTTGGAGCCAGACTGTTTA
		KU976436	cftra	CCAGCAGATGCTGCAGGCT	TGGCAGCAAGGAAGATGTAAGG
		KU976437	cftrb	CCCTCATCCTGTTCGATTTGGT	TGAAGATGCACGGCCTCATTATG
		lcl|g16125.t1	clcn2	GGGCATTGCTGAAGAGTTTG	CATGACGATGAAGATGACTAGGG
		lcl|g5336.t1	clcn3	TGGTTCCTGTTCAAGGAGTG	CACCCACTTGCTGGTCAT
		Transcriptome assembly	clcn7	GCTGAACTCGGTGTTTGTTATG	TCACTCCATTCAGGTAGCATTT
		AB593812	eef1a	CTGAAGCCTGGTATGGTGGT	ACGACGGATTTCCTTGACAG
		AB009669	kcnj16a	CGTGGTCTACCAGGACCTC	TCAAAGTCCTCCCGGTACAA
		Transcriptome assembly	kcnj16b	TACGATGGTGTGAGTCGCT	CGATGTACGAGAGGGAGAAGATG
		lcl|g13374.t1	slc12a10	CAGCAGCATTCACAACATGAG	TCAGCATACAGCGGATCATAAC
		AB689704	slc12a1a	ATCGCTCGCCATCTATACATCAGAAACC	TGTCAGTAGAGGGCAGCATAGTAG
		AB510741	slc12a1b	TGTGTGATGATGTCCGCTG	CAAGACGTGCTGAGTGTCATA
		AJ486858	slc12a2a	AGCGATACAGAAAGACGAC	CTTCTTCTGGAACTGCTGAC
		lcl|g10621.t1	slc12a3	CAGTACGGAGTGTGTGTTCTAC	CAAAGTCCGATGTCACTCTCATA
		lcl|g17906.t1	slc12a4	TGTGGAGTACCTACCTGGAAA	GCCGACACGTAAAGGTACAA
		AB111927	slc26a1	CTGTTGTAACCCTCCAGTCATAG	GGACACTGTGGAAGGTCAAA
		AB111930	slc26a3a	GCTACAACAGAGTGCAGTAGAG	CGTCAAGGACGTAGTCATGTT
		lcl|japonica-scaffold1822	slc26a3b	CTGTGGTCTTTAGGACTCAGTT	CGGGTTCATAGATGCAGAGATAG
		AB084425	slc26a6a	CACTCTGGTGGTGAGTTTAGTG	GGGATGGGAAGAAGCAGTTT
		AB111928	slc26a6b	CACAGTGATCTCCTCACAGTTC	CACCTATCACCTGCCCAAATA
		AB111929	slc26a6c	ATCTTACTACGCTGGCCTTTAC	AATGCTGACATCTGGCATACT
		lcl|g8954.t1	slc4a10	GGCGACTGCAAGATGAATAGA	CTCACCGACCAGCACATTAG
		AB705307	slc4a1a	CTGTTCACTGTGATCCAGGTTATA	GAAGAGGCGACCGGTAATG
		AB705415	slc4a2a	CAGAAGACTCTACCTGGCATTT	ACTCGGGTGACTGTGTTTAAG
		lcl|g44204.t1	slc4a2b	TCCTGGACCTAGACCAGAAGT	GGTCCTCCGCCTTGATCTG
		lcl|g5011.t1	slc4a4	TCAACTTCAGCAGGGACAACTCG	CTCCACCTTAAAGCCTGAGTGAATG
		lcl|g8954.t1	slc4a7	ATTCTTCCTGTCCTCCTTCCTC	CCAGGTAATCCACCAGTACCA
		Transcriptome assembly	slc9a1	CCTCCATCATCACCATTGTCTTC	TTTCCCTCTCGCTTCCTCTT
		lcl|japonica-scaffold9831	slc9a2	CTAGCTTTCTGGACGGTTCTC	TCGGTTGCGGTTTAAGAGTAG
		AB689703	slc9a3	TGGCAGTGCTTGCTGTTT	CACTGTCACGCCATCATTCA
		lcl|g2784.t1	slc9a3r1	ATCAGGAGACGGAGGAGTTATT	GACTCGTTGCTGGGAAGTG

## Sheet: Sheet1
		lcl|g1714.t1	cldn15a	CCAAGGTCTGTGCACTATGATT	TCTCATACTTCGTCCCTGGATAG
		lcl|japonica-scaffold3140	cldn15b	TGAGCAGTCTTACACAGGAATG	CAACACAAAGCAGCGACAAG
